# Supplementary material for: Chloroquine Restores eNOS Signaling in Shunt Endothelial Cells via Inhibiting eNOS Uncoupling
Source: Int J Mol Sci. 2025 Feb 5;26(3):1352. doi: 10.3390/ijms26031352 (PMC11818845; doi:10.3390/ijms26031352)
Supplement: Supplementary file 1 [file ijms-26-01352-s001.zip]

Archive with 1 entries (1 files):
- ijms-3379682-supplementary.pdf
